# Supplementary material for: Benchmarking short and long read polishing tools for nanopore assemblies: achieving near-perfect genomes for outbreak isolates
Source: BMC Genomics. 2024 Jul 8;25:679. doi: 10.1186/s12864-024-10582-x (PMC11232133; doi:10.1186/s12864-024-10582-x)
Supplement: Supplementary file 1 — Supplementary Material 1. [file 12864_2024_10582_MOESM1_ESM.xlsx]

## Sheet: sheet
Illumina_short_reads
CFSAN_identifier	Illumina_SRA	Number_of_reads	Total_bp_reads	Median_length	Max_length	Median_depth_of_coverage	Mean_read_accuracy
CFSAN110836	SRR12199170	2820638	656028767	250	251	136.673	99.7823
CFSAN110834	SRR12259890	2835710	674259667	251	251	140.471	99.6792
CFSAN112117	SRR12276258	1138160	271652663	251	251	56.5943	99.6299
CFSAN110838	SRR12277395	769586	183759082	251	251	38.2831	99.8403
CFSAN110832	SRR12283204	1662204	395337690	251	251	82.362	99.6065
CFSAN110829	SRR12283218	1954310	391162536	231	251	81.4922	99.617
CFSAN110837	SRR12335438	2254476	544391123	251	251	113.415	99.3251
CFSAN110833	SRR12336273	2057252	456513724	250	251	95.107	98.9199
CFSAN110828	SRR12356037	757926	179403068	251	251	37.3756	99.7822
CFSAN110827	SRR12380723	1244412	302473702	251	251	63.0154	99.681
CFSAN110825	SRR12403933	1853732	450967195	251	251	93.9515	99.6213
CFSAN110835	SRR12423962	1931538	386870612	249	251	80.598	99.8012
CFSAN112116	SRR12424118	3260520	756707258	250	251	157.647	99.5164
CFSAN110902	SRR12465956	2878740	690597115	251	251	143.874	99.8544
CFSAN110826	SRR12642644	1495128	365860494	251	251	76.2209	99.5667
Nanopore_long_reads
CFSAN_identifier	Nanopore_SRA	Number_of_reads	Total_bp_reads	Median_length	Max_length	Median_depth_of_coverage	Mean_read_accuracy
CFSAN110825	SRR18048228	95132	292823476	1646	77967	61.0049	90.7387
CFSAN110826	SRR18114304	310544	1383676463	2650	121139	288.266	91.7391
CFSAN110827	SRR18114309	441599	2647432150	3375	151689	551.548	91.5101
CFSAN110828	SRR18048233	335131	1094931594	1928	65405	228.111	90.5897
CFSAN110829	SRR18114302	213194	668816538	1861	73629	139.337	90.7069
CFSAN110832	SRR18114343	190301	1027387761	2672	142897	214.039	91.4987
CFSAN110833	SRR18048316	386105	1198037245	1773	78991	249.591	90.5866
CFSAN110834	SRR27641388	174993	790420561	2241	107159	164.671	91.9169
CFSAN110835	SRR18048318	391942	1425440898	2090	103991	296.967	90.6869
CFSAN110836	SRR18048332	682073	3882539567	3595	94507	808.862	92.3005
CFSAN110837	SRR18048230	291490	880693974	1684	62280	183.478	91.9252
CFSAN110838	SRR18048314	921638	5266646913	3708	95892	1097.22	92.0329
CFSAN110902	SRR18048229	333276	1038985963	1862	67758	216.455	92.1642
CFSAN112116	SRR18048369	322840	1042820334	1821	86008	217.254	91.8478
CFSAN112117	SRR18048232	290898	1099207076	2302	70798	229.001	91.9564
Pacbio_long_reads
CFSAN_identifier	PacBio_SRA	Number_of_reads	Total_bp_reads	Median_length	Max_length	Median_depth_of_coverage	Mean_read_accuracy
CFSAN110825	SRR27591833	106489	1627494563	14512	50173	341.158	99.8376
CFSAN110826	SRR27591473	116414	1681835284	13768.5	50342	349.434	99.8407
CFSAN110827	SRR2764685	118586	1726773440	13905	50377	361.969	99.8379
CFSAN110828	SRR27646908	125306	1819241755	13698	50257	378.085	99.847
CFSAN110829	SRR27646844	128000	1648640616	12303.5	50042	345.658	99.8475
CFSAN110832	SRR27646852	120891	1548594132	12212	50161	324.662	99.8385
CFSAN110833	SRR27646847	184248	2565935624	13451	51004	537.875	99.8317
CFSAN110834	SRR27646854	337036	2656881332	6429	55248	556.938	99.834
CFSAN110835	SRR27646851	166560	2289502697	13023	50719	479.989	99.8368
CFSAN110836	SRR27646850	164794	2130396469	12327	50402	446.604	99.8422
CFSAN110837	SRR27646835	135150	1743609162	12321	50555	365.497	99.8437
CFSAN110838	SRR27646849	150071	1953875868	12544	50766	409.667	99.845
CFSAN110902	SRR27591834	147378	1926330164	12353	50475	403.794	99.8436
CFSAN112116	SRR27591471	121788	1724525808	13297	50510	361.496	99.8321
CFSAN112117	SRR27591472	181588	2113222604	11373	50231	442.978	99.8542
